# Supplementary material for: Exercising D. melanogaster Modulates the Mitochondrial Proteome and Physiology. The Effect on Lifespan Depends upon Age and Sex
Source: Int J Mol Sci. 2021 Oct 27;22(21):11606. doi: 10.3390/ijms222111606 (PMC8583977; doi:10.3390/ijms222111606)
Supplement: Supplementary file 1 [file ijms-22-11606-s001.zip]

Archive with 1 entries (1 files):
- ijms-1414494-supplementary.pdf
